# Supplementary material for: Factors influencing uptake of protective behaviours by healthcare workers in England during the COVID-19 pandemic: A theory-based mixed-methods study
Source: PLoS One. 2024 May 9;19(5):e0299823. doi: 10.1371/journal.pone.0299823 (PMC11081271; doi:10.1371/journal.pone.0299823)
Supplement: S10 Table — (XLSX) [file pone.0299823.s012.xlsx]

## Sheet: Sheet1
Interventions	Intervention description		Affordability			Practicability			Effectiveness			Acceptability			Side-effects			Equity			Suggestions for how to operationalise strategies provided by workshop attendess
			Sub-theme	Example Quote		Sub-theme	Example Quote		Sub-theme	Example Quote		Sub-theme	Example Quote		Sub-theme	Example Quote		Sub-theme	Example Quote
1. Social distancing champions	Asked to model good social distancing behaviour & provide practical support to colleagues (e.g., liaise with Estates and Facilities if spaces are overcrowded, encourage teams to maintain distancing)		/	/		Need senior staff to champion	“if we’re going to go down this route it should be more senior staff”		Use of local champions has worked well when implementing other changes	"we’ve done it before for other change programmes like our EPIC new patient record system, we had champions and that worked quite well"		Not all senior staff are compliant with desired behaviour	"there’s not uniform compliance with senior members of staff. So, there’s not uniform attitudes."		Negative connotations associated with having to challenge colleagues who aren’t complying with guidance	"this role is going to be a role that’s going to be constantly challenging people in terms of what they should not be doing and therefore that perception and connotation and association with it will be very different"		/	/		"we’re saying, you’re a general manager, you’re a divisional manager, you’re responsible for the safety of your staff, we expect you to take these practical steps and one of those is to provide the practical support to remove barriers that prevent your staff from social distancing" Avoid challenging as part of social distancing champion role as viewed as unacceptable.
			/	/		Challenges of having sufficient numbers of champions given most aren’t on site full-time	"the first thing that struck me is the fact that not many members of staff are on site full-time. So, how many people would you need to deliver this"		Limited presence of champions will impact effectiveness	"it’s effective when you’re being watched with any audit and as soon as you’re not being watched bad behaviours creep in"		Senior staff have other tasks to prioritise over monitoring compliance with social distancing guidance	"senior staff in the world of COVID have better things to do than to monitor "		Aggression from those being challenged	"a lot of feedback that when people have approached those that aren’t social distancing, they can get quite aggressive"		/	/
			/	/		Easier in clinical areas where people are on site more often	"It might be easier in clinical areas where people are required on site more often "		Persistent offenders have not changed behaviour in response to ‘informal’ social distancing champion network	"some have said they are willing to challenge upwards, a lot have challenged. But that’s been going now for many weeks. So, I don’t think it has changed poor behaviour with the persistent offenders"		More acceptable if the expectation is that senior staff model, not monitor, good social distancing behaviour.	"I am quite keen to get a stronger message from the executive leadership or the director leadership to the most senior managers in the Trust around the expectation...the job of this champion is not necessarily to be constantly monitoring and challenging behaviour ...[it] is that they’re a role model for good behaviour"					/	/
			/	/		Pre-existing champions could step into new role	"the staff networks already had a group of people… I’m not sure if they’re wellbeing champions, who [name mentioned] thought might fit into this role "		Champions work better in a supportive role	"we use sort of champions for a number of different things and they work really well, but usually it’s more of a supportive role"		Unacceptable to those not complying with guidance	"I don’t think it would be acceptable to those team members that we haven’t won their hearts and minds around for the compliance in the first place"		/	/		/	/
			/	/		People who could be champions are not senior members of staff	"we’ve also got people who are doing safe office monitoring, although they wouldn’t want to and it wouldn’t fit the bill of a senior member of staff"		Delivery from senior staff will increase effectiveness	"it could be effective if we mobilised… and I do think it’s a senior manager’s job"		/	/		/	/		/	/
			/	/		Large space to cover	"I think our footprint of the building is just too large to make it practical. "		/	/		/	/		/	/		/	/
			/	/		Senior teams are responsible for staff safety	"And part of that is about removing the barriers that stop our employees from social distancing, then they[senior team] need to take responsibility for that. "		/	/		/	/		/	/		/	/
			/	/		Challenging non-compliant behaviour is time consuming	" the main reason that people walk past and don’t challenge is because it is time consuming"		/	/		/	/		/	/		/	/
			/	/		Unwilling to challenge more senior staff	"they’re not all that comfortable with having to challenge… in particular challenge upward in the office"		/	/		/	/		/	/		/	/
2. Team competition	Encourage healthy competition amongst departments to achieve distancing in communal areas by: 1) Observing social distancing in UCLH communal areas & record when not carried out 2) Providing staff with feedback on UCLH social distancing & Covid-19 transmission 3) Sharing staff comparisons of social distancing across wards for activities such as handovers 4) Prompt consideration of pros/cons to di…		/	/		The need to compare like with like	"we have many different sites and many different architectures and legacy architectures. So, it’s very difficult… it’s comparing apples and pears and things."		Recognition needs to be weekly to gain traction	"recognition on a monthly basis, I think it probably would need to be on a more regular basis, say weekly, to be able to gain traction "		Rewards viewed positively	"these people are seen as a positive, they’re going to come round, they’re going to dish out the rewards"		Rewards may support volunteers for champion strategy	"going back to the last thought, this thought as well and thinking if there’s a way you could get it to work and I wonder if there’s more of a carrot rather than a stick approach, if that was adapted from the first strategy."		Competing teams should share similar physical spaces	"we’d have to just really make sure that there was equity in the competition, so people were sort of playing by the same sort of like playing field"		"if they see you when you’re doing a good job they could maybe give out coffee vouchers or even take photos and they go on the daily news update as a, here’s an example of a team doing it well, or something like that" "league table? But for example, for flu vaccination, which is a similar enterprise that we use a competition as [name mentioned] is saying, I mean I don’t know that we were at a sta…
			/	/		Hard to know which team staff affiliated with	"the staff share a lot of areas so I think it would be hard to… both clinically and in communal areas, identify who the staff are and where they represent"		Competition would facilitate myth busting	"I think this could work, is the myth busting and kind of like sort of recognising when areas or people come forward and say well this was a myth and then be recognised for that myth"		Competition is fun and healthy	"competition definitely generates a fun and healthy… "		Unintentional engagement in behaviour through competition	"it [competition] kind of subtly starts to get people engaged without them realising"		/	/
			/	/		Hard to measure goal setting	"And I just think it would be hard to measure goal setting"		Previous success with competitive schemes	"for example, for flu vaccination, which is a similar enterprise that we use a competition as [name mentioned] is saying"		Positive to share good practice	"I really liked the sharing of good practice on this one"		/	/		/	/
3. Communications about Consequences of (Not) Social Distancing	1. Explain the difference between working in clinical areas and using communal areas and the benefits of distancing e.g. “set an example to your colleagues – stay socially distant”, “Social distancing supports and protects your colleagues”, “Vision – what it will be like when we improve social distancing at UCLH?” 2. Collect staff testimonies (video/audio/written) on views about social distancing…		/	/		/	/		/	/		A need to communicate outbreaks	"it’s really powerful and I think it applies to both clinical and non-clinical areas and I think we agreed earlier this week at the Strategic Incident Management Group that we need to communicate the number of staff outbreaks because a lot of people don’t know"		Reduced morale from eliciting guilt	"I think it could potentially backfire and lead to a massive decrease in morale"		/	/		Team suggested deliver intervention 3 alongside intervention 2. – build on intervention 2 with sharing good outcomes from contact tracing Team suggested: Maybe tweak the anticipated regret to soften it slightly- people need to reflect on the harm they may cause e.g. present the risks from not following the right guidelines
			/	/		/	/		/	/		Not acceptable to elicit guilt from anticipated regret strategy	"I’m not sure at all about number three. I think… because what we’re in effect doing is kind of inducing guilt or trying to get people to think about their guilt."		Leaks to the media	"when other Trusts have done this and said look we’ve had an outbreak because of X, Y and Z in this area, that internal comms email has gone straight to the media and it’s been a national story"		/	/
			/	/		/	/		/	/		/	/		Public awareness of hospital outbreaks may impact patients attending appointments	"in terms of safety, encourage patients and families that it’s really safe to come into hospital and please don’t delay your treatment and come in. My only worry is that if it does go out in the media then that might stop somebody who’s due to have cancer treatment at [HOSPITAL MENTIONED] from coming in"		/	/
4. Digital reporting of room capacity levels	A QR code (linked to online form/UCLH app) will be placed on each communal space door at UCLH. Can use this to report when enter a space that is overcrowded or quiet. Will be able to see live updated by using online form/app to help avoid crowded spaces & use quiet spaces		/	/		Feasibility to have a real time system	"wondering about how real time this would work because in ten, 15 minutes a quiet room could become an empty room and an empty room could become a quiet room"		Use of meeting rooms for handovers doesn’t solve the space issue	"I don’t think going into meeting rooms is the answer, because then you’re just doing face to face, which is what we’re trying to avoid, and we don’t have meeting rooms that are large enough."		People do not like being tracked	"if you think about the NHS app you often hear people say they don’t want to use it because they don’t want to be tracked and I don’t know what kind of work we’d have to do to make sure people didn’t think that it was kind of a big brother monitoring type system"		/	/		/	/		Here the strategy was very disliked. Suggested alternative was to use a room booking system as demonstrated in this quote: "well I think what the Safe Office Working Group have already done is put in place a system to prebook or for you to see rooms that available. " Another suggested alternative idea: Assign break rooms to teams: "if it was breakout rooms that you almost assigned rest rooms to c…
			/	/		/	/		/	/		Could work well in break rooms if well organised	"So, I think if it was done well then maybe for breaks it may well have some positive opportunities"		/	/		/	/
			/	/		/	/		/	/		Doesn’t benefit the individual – no drive to do this	You’re kind of doing it for other people not yourself aren’t you. So, where’s the sort of drive to participate in that?		/	/		/	/
			/	/		/	/		/	/		People do not use QR codes	"people just don’t use QR codes, they just can’t be bothered"		/	/		/	/
5. Virtual handovers	Conduct handovers virtually as opposed to in-person		Everyone would need IPAD	"An iPad would probably do it if everyone had one. I’m thinking of the United States."		Access to technology for virtual handovers	"I’m not sure whether or not everyone would have access to a laptop or iPad"		/	/		Positive perceptions of virtual handovers	"most people have access to their own mobile phones which you can get Teams on, so I like that idea"		/	/		/	/		None
			/	/		Access to EPIC	"now with the advent of Epic the handover’s done with a virtual… there used to be a whiteboard and now it’s all a virtual environment for that. But it’s still a virtual whiteboard. So, unless everybody had iPads you wouldn’t be able to do what… the way they do it now, which is the review of all the patients"		/	/		Resistance from clinical staff towards virtual handovers	"There seems to be a resistance to do handovers virtually and being a non-clinical member of staff I’m not quite sure why that is"		/	/		/	/
			/	/		/	/		/	/		Doctors prefer face-to-face contact	"doctors have said it’s not ideal for them not to look into the whites of the eyes of the nursing staff."		/	/		/	/
			/	/		/	/		/	/		Handovers are an extension of patient care	"this is almost an extension of providing patient care. So, this is one of those actual areas where you kind of go actually, the people are working... and they’re providing care"		/	/		/	/
Additional strateges suggested by workshop attendees	Punishment for misconduct: "we don’t seem to be taking any action against the most… I guess you’d call them frequent flyers or the people who are most blatantly not paying attention to the rules."		/	/		/	/		/	/		Punishment is acceptable as one method to support behaviour change	"I don’t feel that eliminating consequence as part of the strategy is the correct thing to do….. one tool in the box has always got to be a sort of a three strikes and you’re out strategy"		/	/		/	/		None
	Strong messaging of consequences of outbreak to the trust: "we’re not saying to our staff… what’s happening in the Trust is we’re having outbreaks and because of those outbreaks we’re having to have up to a dozen or more people staying at home for a ten day period, not able to treat patients because we’ve had to isolate those staff. And that’s the consequence of ignoring the rules. And that messa…		/	/		/	/		/	/		Strong messaging of consequences of outbreak to the trust	"emphasise the personal responsibility and it’s what [name mentioned] has said, that taking it home to loved ones and taking out pools of staff"		/	/		/	/	/	None
